# Supplementary material for: Spatial memory deficits after vincristine-induced lesions to the dorsal hippocampus
Source: PLoS One. 2020 Apr 21;15(4):e0231941. doi: 10.1371/journal.pone.0231941 (PMC7173870; doi:10.1371/journal.pone.0231941)
Supplement: S1 Data — (XLSX) [file pone.0231941.s001.xlsx]

## Sheet: KEY
Treatment
	1	Control
	2	Unilateral
	3	Bilateral

## Sheet: Data
Animal ID	Treatment	Block	Trial duration (TD)	TD log	Working Memmory (WM)	Reference Memory (RM)	Inter-visit interval (IVI)	IVI log	First Visit Latnecy (FVL)	FVL log
1	1	1	141.798	2.15167	0.51	0.292	5.364	0.729489	9.848	0.993348
2	1	1	80.648	1.90659	0.72	0.294	3.76	0.575188	8.084	0.907626
3	3	1	101.826	2.00786	0.624	0.306	4.274	0.630835	9.628	0.983536
4	3	1	147.892	2.16994	0.6	0.314	6.496	0.812646	37.65	1.57576
5	1	1	92.02	1.96388	0.56	0.3175	3.23	0.509203	3.7	0.568202
6	1	1	119.156	2.07612	0.602	0.308	4.864	0.686994	5.686	0.754807
9	1	1	118.952	2.07537	0.67	0.324	8.042	0.905364	14.96	1.17493
12	2	1	73.318	1.86521	0.768	0.342	3.87	0.587711	16.686	1.22235
13	1	1	45.362	1.65669	0.82	0.37	2.922	0.46568	5.398	0.732233
14	1	1	109.046	2.03761	0.576	0.294	4.262	0.629613	6.518	0.814114
17	3	1	79.384	1.89973	0.576	0.342	2.888	0.460597	5.89	0.770115
18	3	1	98.894	1.99517	0.57	0.288	3.322	0.5214	11.212	1.04968
19	2	1	157.752	2.19797	0.546	0.264	5.592	0.747567	9.072	0.957703
20	3	1	97.1	1.98722	0.616	0.328	3.374	0.528145	9.05	0.956649
21	1	1	140.638	2.1481	0.49	0.258	4.032	0.605521	13.316	1.12437
22	1	1	106.416	2.02701	0.602	0.294	3.766	0.57588	13.742	1.13805
23	2	1	134.034	2.12721	0.596	0.278	5.486	0.739256	24.686	1.39245
24	2	1	123.45	2.09149	0.572	0.308	3.506	0.544812	11.28	1.05231
1	1	2	118.452	2.07354	0.502	0.328	4.46	0.649335	8.856	0.947238
2	1	2	73.138	1.86414	0.694	0.37	4.158	0.618884	2.08	0.318063
3	3	2	63.882	1.80538	0.66	0.454	3.806	0.580469	5.694	0.755417
4	3	2	106.574	2.02765	0.714	0.334	4.672	0.669503	18.91	1.27669
5	1	2	84.344	1.92605	0.51	0.37	2.638	0.421275	2.228	0.347915
6	1	2	95.358	1.97936	0.486	0.374	3.696	0.567732	7.444	0.871806
9	1	2	95.086	1.97812	0.602	0.42	4.88	0.68842	19.482	1.28963
12	2	2	89.906	1.95379	0.64	0.32	3.176	0.50188	9.158	0.961801
13	1	2	38.046	1.58031	0.814	0.39	2.67	0.426511	2.496	0.397245
14	1	2	69.24	1.84036	0.82	0.336	3.336	0.523226	17.92	1.25334
17	3	2	83.998	1.92427	0.552	0.374	3.45	0.537819	4.362	0.639686
18	3	2	46.382	1.66635	0.656	0.468	2.892	0.461198	1.916	0.282396
19	2	2	59.542	1.77482	0.682	0.356	3.464	0.539578	3.288	0.516932
20	3	2	67.97	1.83232	0.636	0.374	3.448	0.537567	6.712	0.826852
21	1	2	47.92	1.68052	0.814	0.388	3.282	0.516139	7.908	0.898067
22	1	2	70.086	1.84563	0.65	0.31	2.91	0.463893	6.056	0.782186
23	2	2	101.364	2.00588	0.606	0.296	3.696	0.567732	5.542	0.743667
24	2	2	43.66	1.64008	0.748	0.39	2.996	0.476542	4.544	0.657438
1	1	3	72.552	1.86065	0.58	0.392	3.536	0.548512	2.134	0.329194
2	1	3	80.896	1.90793	0.694	0.386	4.972	0.696531	6.56	0.816904
3	3	3	78.07	1.89248	0.566	0.322	2.994	0.476252	1.208	0.0820669
4	3	3	87.416	1.94159	0.728	0.302	4.03	0.605305	14.628	1.16518
5	1	3	37.796	1.57745	0.748	0.342	2.2225	0.346842	1.185	0.0737184
6	1	3	93.104	1.96897	0.56	0.338	3.378	0.52866	3.688	0.566791
9	1	3	69.536	1.84221	0.768	0.33	3.694	0.567497	4.636	0.666143
12	2	3	40.298	1.60528	0.722	0.41	2.47	0.392697	3.048	0.484015
13	1	3	32.594	1.51314	0.794	0.474	2.756	0.440279	3.738	0.572639
14	1	3	70.936	1.85087	0.684	0.4	4.976	0.69688	13.486	1.12988
17	3	3	49.096	1.69105	0.728	0.376	3.146	0.497759	3.112	0.49304
18	3	3	56.452	1.75168	0.802	0.332	3.378	0.52866	7.07	0.849419
19	2	3	95.528	1.98013	0.522	0.328	3.692	0.567262	1.202	0.0799045
20	3	3	43.124	1.63472	0.694	0.444	2.64	0.421604	1.886	0.275542
21	1	3	55.222	1.74211	0.6	0.328	2.23	0.348305	2.586	0.412629
22	1	3	70.828	1.8502	0.556	0.374	2.938	0.468052	5.794	0.762978
23	2	3	130.78	2.11654	0.51	0.296	4.456	0.648945	11.99	1.07882
24	2	3	24.966	1.39735	0.88	0.468	2.076	0.317227	2.646	0.42259
1	1	4	92.03	1.96393	0.668	0.34	3.932	0.594614	3.17	0.501059
2	1	4	59.066	1.77134	0.782	0.37	3.15	0.498311	3.546	0.549739
3	3	4	45.158	1.65473	0.814	0.458	3.558	0.551206	2.432	0.385964
4	3	4	90.278	1.95558	0.646	0.362	3.732	0.571942	20.058	1.30229
5	1	4	30.194	1.47992	0.809	0.364	2.528	0.402777	2.2	0.342423
6	1	4	60.708	1.78325	0.814	0.348	4.072	0.609808	3.178	0.502154
9	1	4	65.02	1.81305	0.67	0.39	4.138	0.61679	4.258	0.629206
12	2	4	43.988	1.64333	0.728	0.344	3.37	0.52763	6.12	0.786751
13	1	4	57.276	1.75797	0.65	0.472	3.054	0.484869	1.906	0.280123
14	1	4	38.746	1.58823	0.894	0.378	2.99	0.475671	8.356	0.921998
17	3	4	42.954	1.633	0.636	0.362	2.71	0.432969	5.978	0.776556
18	3	4	65.512	1.81632	0.63	0.366	3.016	0.479431	1.704	0.23147
19	2	4	94.672	1.97622	0.582	0.316	4.32	0.635484	1.776	0.249443
20	3	4	51.206	1.70932	0.768	0.406	3.902	0.591287	1.802	0.255755
21	1	4	73.402	1.86571	0.608	0.368	2.882	0.459694	5.21	0.716838
22	1	4	44.434	1.64772	0.78	0.324	2.484	0.395152	3.578	0.55364
23	2	4	86.774	1.93839	0.794	0.314	3.426	0.534787	10.656	1.02759
24	2	4	58.624	1.76808	0.668	0.41	2.38	0.376577	2.986	0.47509
1	1	5	37.338	1.57215	0.874	0.474	2.964	0.471878	1.738	0.24005
2	1	5	31.988	1.50499	0.822	0.414	2.63	0.419956	1.078	0.0326188
3	3	5	36.704	1.56471	0.716	0.416	2.645	0.422426	1.6475	0.216825
4	3	5	71.548	1.8546	0.674	0.388	4.012	0.603361	5.936	0.773494
5	1	5	26.748	1.42729	0.742	0.412	2.072	0.31639	0.55	-0.259637
6	1	5	36.68	1.56443	0.788	0.448	3.08	0.488551	0.9725	-0.0121104
9	1	5	46.954	1.67167	0.854	0.454	4.59	0.661813	2.228	0.347915
12	2	5	56.178	1.74957	0.694	0.432	2.866	0.457276	2.002	0.301464
13	1	5	20.694	1.31584	0.894	0.48	2.046	0.310906	1.2	0.0791812
14	1	5	55.734	1.74612	0.726	0.302	2.258	0.353724	1.558	0.192567
17	3	5	20.674	1.31542	0.92	0.556	2.58	0.41162	1.332	0.124504
18	3	5	81.768	1.91258	0.592	0.334	3.292	0.51746	3.686	0.566555
19	2	5	32.374	1.5102	0.86	0.378	2.0925	0.320665	7.0075	0.845563
20	3	5	69.41	1.84142	0.55	0.452	3.358	0.526081	1.73	0.238046
21	1	5	61.364	1.78791	0.628	0.406	2.574	0.410609	0.838	-0.076756
22	1	5	42.25	1.62583	0.65	0.432	2.612	0.416973	1.788	0.252368
23	2	5	62.788	1.79788	0.596	0.438	2.682	0.428459	1.158	0.0637086
24	2	5	27.4	1.43775	0.754	0.424	2.206	0.343606	0.756	-0.121478
1	1	6	66.962	1.82583	0.596	0.424	3.89	0.58995	1.874	0.27277
2	1	6	51.658	1.71314	0.648	0.406	2.574	0.410609	2.302	0.362105
3	3	6	36.48	1.56205	0.794	0.398	2.808	0.448397	0.594	-0.226214
4	3	6	69.486	1.8419	0.72	0.382	3.842	0.584557	5.512	0.741309
5	1	6	19.44	1.2887	0.914	0.498	2.035	0.308564	1.235	0.091667
6	1	6	53.132	1.72536	0.588	0.53	2.94	0.468347	6.65	0.822822
9	1	6	60.648	1.78282	0.748	0.484	3.972	0.599009	1.812	0.258158
12	2	6	47.228	1.6742	0.682	0.416	2.898	0.462098	1.88	0.274158
13	1	6	28.084	1.44846	0.834	0.462	2.226	0.347525	0.688	-0.162412
14	1	6	29.542	1.47044	0.914	0.494	2.894	0.461499	2.152	0.332842
17	3	6	33.998	1.53145	0.82	0.524	3.188	0.503518	1.006	0.00259798
18	3	6	63.342	1.80169	0.562	0.424	3.574	0.553155	3.086	0.489396
19	2	6	31.866	1.50333	0.708	0.452	2.48	0.394452	1.392	0.143639
20	3	6	56.73	1.75381	0.754	0.588	3.768	0.576111	3.712	0.569608
21	1	6	25.914	1.41353	0.828	0.568	2.726	0.435526	2.702	0.431685
22	1	6	38.57	1.58625	0.742	0.38	2.472	0.393048	3.88	0.588832
23	2	6	29.002	1.46243	0.92	0.406	2.602	0.415307	1.036	0.0153598
24	2	6	26.976	1.43098	0.654	0.532	2.09	0.320146	2.286	0.359076
1	1	7	24.988	1.39773	0.92	0.51	2.292	0.360215	7.582	0.879784
2	1	7	48.168	1.68276	0.622	0.404	2.628	0.419625	6.16	0.789581
3	3	7	25.682	1.40963	0.848	0.436	2.142	0.330819	0.918	-0.0371573
4	3	7	69.85	1.84417	0.604	0.404	3.188	0.503518	3.502	0.544316
5	1	7	30.542	1.4849	0.832	0.496	2.198	0.342028	1.02	0.00860017
6	1	7	46.038	1.66312	0.766	0.446	3.02	0.480007	1.966	0.293584
9	1	7	30.514	1.4845	0.894	0.56	3.722	0.570776	1.432	0.155943
12	2	7	43.028	1.63375	0.754	0.412	2.31	0.363612	9.956	0.998085
13	1	7	35.954	1.55575	0.762	0.362	2.216	0.34557	1.512	0.179552
14	1	7	23.61	1.3731	0.834	0.562	2.462	0.391288	4.076	0.610234
17	3	7	29.782	1.47395	0.96	0.49	2.906	0.463296	6.974	0.843482
18	3	7	20.462	1.31095	0.788	0.51	2.052	0.312177	0.87	-0.0604807
19	2	7	49.11	1.69117	0.736	0.404	3.364	0.526856	3.54	0.549003
20	3	7	29.564	1.47076	0.848	0.544	3.198	0.504878	0.702	-0.153663
21	1	7	20.278	1.30703	0.888	0.626	2.23	0.348305	0.45	-0.346787
22	1	7	47.65	1.67806	0.604	0.316	2.13	0.32838	1.258	0.0996806
23	2	7	51.052	1.70801	0.7	0.404	2.248	0.351796	0.616	-0.210419
24	2	7	15.144	1.18024	0.96	0.566	1.978	0.296226	1.246	0.095518
1	1	8	28.216	1.4505	0.92	0.53	3.672	0.564903	1.054	0.0228406
2	1	8	31.974	1.5048	0.854	0.368	2.49	0.396199	1.204	0.0806265
3	3	8	26.892	1.42962	0.874	0.554	2.624	0.418964	0.352	-0.453457
4	3	8	34.418	1.53679	0.9	0.392	2.754	0.439964	4.434	0.646796
5	1	8	26.398	1.42157	0.854	0.454	2.1675	0.335959	0.875	-0.0579919
6	1	8	36.73	1.56502	0.736	0.5	2.82	0.450249	0.562	-0.250264
9	1	8	62.882	1.79853	0.656	0.454	4.48	0.651278	6.006	0.778585
12	2	8	28.76	1.45879	0.754	0.562	2.69	0.429752	1.376	0.138618
13	1	8	24.49	1.38899	0.834	0.402	1.9075	0.280465	2.1325	0.328889
14	1	8	26.314	1.42019	0.868	0.536	2.908	0.463594	1.964	0.293141
17	3	8	24.86	1.3955	0.874	0.518	2.768	0.442166	0.976	-0.0105502
18	3	8	36.674	1.56436	0.662	0.478	2.888	0.460597	0.804	-0.094744
19	2	8	23.626	1.37339	0.86	0.402	1.766	0.246991	0.512	-0.29073
20	3	8	53.43	1.72779	0.768	0.428	3.74	0.572872	3.31	0.519828
21	1	8	34.662	1.53985	0.934	0.566	3.238	0.510277	5.568	0.745699
22	1	8	25.738	1.41057	0.92	0.418	2.582	0.411956	1.348	0.12969
23	2	8	34.388	1.53641	0.742	0.466	2.894	0.461499	0.988	-0.00524306
24	2	8	23.762	1.37588	0.708	0.608	2.692	0.430075	0.412	-0.385103
1	1	9	41.5	1.61805	0.808	0.552	3.682	0.566084	1.26	0.100371
2	1	9	22.82	1.35832	0.92	0.528	2.442	0.387746	2.61	0.416641
3	3	9	52.068	1.71657	0.768	0.416	2.988	0.475381	0.758	-0.120331
4	3	9	53.378	1.72736	0.748	0.368	3.302	0.518777	3.864	0.587037
5	1	9	36.054	1.55695	0.632	0.576	2.134	0.329194	5.148	0.711639
6	1	9	54.256	1.73445	0.602	0.518	3.564	0.551938	1.4	0.146128
9	1	9	94.636	1.97606	0.43	0.374	3.844	0.584783	1.38	0.139879
12	2	9	41.808	1.62126	0.74	0.496	3.064	0.486289	2.622	0.418633
13	1	9	36.164	1.55828	0.934	0.416	2.714	0.43361	1.918	0.282849
14	1	9	36.818	1.56606	0.8	0.462	2.686	0.429106	0.634	-0.197911
17	3	9	41.014	1.61293	0.716	0.492	3.412	0.533009	0.938	-0.0277972
18	3	9	73.024	1.86347	0.748	0.418	5.364	0.729489	0.338	-0.471083
19	2	9	18.828	1.2748	1	0.542	2.73	0.436163	1.182	0.0726175
20	3	9	26.81	1.4283	0.794	0.592	3.126	0.494989	1.408	0.148603
21	1	9	32.57	1.51282	0.808	0.566	3.506	0.544812	1.308	0.116608
22	1	9	30.434	1.48336	0.78	0.394	2.01	0.303196	3.518	0.546296
23	2	9	34.272	1.53494	0.762	0.42	2.342	0.369587	3.906	0.591732
24	2	9	20.6	1.31387	0.808	0.528	1.8	0.255273	3.522	0.546789
1	1	10	24.138	1.3827	0.82	0.724	2.636	0.420945	5.464	0.737511
2	1	10	30.552	1.48504	0.854	0.408	2.592	0.413635	0.724	-0.140261
3	3	10	26.454	1.42249	0.702	0.444	2.048	0.31133	1.942	0.288249
4	3	10	31.238	1.49468	0.934	0.524	3.794	0.579097	2.906	0.463296
5	1	10	24.492	1.38902	0.854	0.466	2.37	0.374748	1.2125	0.0836817
6	1	10	35.434	1.54942	0.808	0.506	3.27	0.514548	3.912	0.592399
9	1	10	58.558	1.76759	0.588	0.462	3.82	0.582063	1.526	0.183555
12	2	10	43.596	1.63945	0.782	0.514	4.13	0.61595	2.11	0.324282
13	1	10	30.858	1.48937	0.84	0.394	1.89	0.276462	3.012	0.478855
14	1	10	15.796	1.19855	1	0.61	2.37	0.374748	1.454	0.162564
17	3	10	43.738	1.64086	0.782	0.398	3.0325	0.481801	0.3425	-0.465339
18	3	10	48.164	1.68272	0.642	0.498	3.36	0.526339	3.982	0.600101
19	2	10	21.7	1.33646	0.794	0.594	2.456	0.390228	1.092	0.0382226
20	3	10	31.632	1.50013	0.894	0.568	3.75	0.574031	3.154	0.498862
21	1	10	58.94	1.77041	0.828	0.464	4.218	0.625107	7.558	0.878407
22	1	10	69.79	1.84379	0.568	0.404	3.248	0.511616	6.124	0.787035
23	2	10	31.912	1.50395	0.748	0.396	2.392	0.378761	0.72	-0.142668
24	2	10	25.232	1.40195	0.828	0.614	3.312	0.52009	1.25	0.09691
1	1	11	27.882	1.44532	1	0.69	5.0725	0.705222	3.6625	0.563778
2	1	11	32.158	1.50729	0.828	0.47	2.96	0.471292	1.89	0.276462
3	3	11	22.896	1.35976	0.934	0.548	2.922	0.46568	1.266	0.102434
4	3	11	34.5	1.53782	0.82	0.536	3.586	0.55461	1.914	0.281942
5	1	11	21.614	1.33474	0.834	0.538	2.36	0.372912	0.234	-0.630784
6	1	11	42.43	1.62767	0.714	0.454	2.856	0.455758	0.59	-0.229148
9	1	11	33.036	1.51899	0.714	0.632	3.642	0.56134	2.666	0.42586
12	2	11	34.174	1.5337	0.96	0.496	4.012	0.603361	4.226	0.625929
13	1	11	22.314	1.34858	0.828	0.486	1.8975	0.278182	1.085	0.0354297
14	1	11	19.0217	1.27925	0.966667	0.728333	3.65	0.562293	0.896667	-0.047369
17	3	11	64.405	1.80892	0.575	0.483333	3.32667	0.522009	1.88	0.274158
18	3	11	31.7183	1.50131	0.811667	0.506667	3.29667	0.518075	2.135	0.329398
19	2	11	31.5133	1.49849	0.785	0.466667	2.71	0.432969	2.50667	0.399097
20	3	11	27.1317	1.43348	0.895	0.65	3.65333	0.562689	2.395	0.379306
21	1	11	25.1	1.39967	0.911667	0.61	2.55167	0.406824	0.548333	-0.260955
22	1	11	24.8717	1.3957	0.9	0.561667	3.06333	0.486194	1.81167	0.258078
23	2	11	36.765	1.56543	0.675	0.443333	2.70333	0.4319	0.733333	-0.134699
24	2	11	41.02	1.613	0.723333	0.561667	3.30667	0.51939	2.55167	0.406824
1	1	12	74.09	1.86976	0.76	0.596	6.114	0.786325	4.77	0.678518
2	1	12	34.444	1.53711	0.794	0.486	2.888	0.460597	1.082	0.0342273
3	3	12	45.108	1.65425	0.676	0.6	4.714	0.67339	1.658	0.219585
4	3	12	39.824	1.60014	0.934	0.52	5.1175	0.709058	2.4175	0.383366
5	1	12	42.3167	1.62651	0.911667	0.355	3.17667	0.501972	0.736667	-0.132729
6	1	12	31.04	1.49192	0.768	0.636	3.244	0.511081	0.528	-0.277366
9	1	12	60.11	1.77895	0.76	0.638	5.446	0.736078	5.442	0.735759
12	2	12	55.736	1.74614	0.702	0.476	4.24	0.627366	4.534	0.656482
13	1	12	25.786	1.41138	0.86	0.554	2.482	0.394802	2.82	0.450249
14	1	12	38.45	1.5849	0.96	0.66	5.588	0.747256	6.84	0.835056
17	3	12	40.466	1.60709	0.748	0.528	2.988	0.475381	2.262	0.354493
18	3	12	44.352	1.64691	0.854	0.502	4.576	0.660486	2.256	0.353339
19	2	12	18.1	1.25768	0.96	0.628	2.516	0.400711	3.314	0.520353
20	3	12	31.634	1.50015	0.808	0.71	3.648	0.562055	2.582	0.411956
21	1	12	21.04	1.32305	0.894	0.654	3.138	0.496653	0.79	-0.102373
22	1	12	31.786	1.50224	0.782	0.51	3.388	0.529943	0.764	-0.116907
23	2	12	38.954	1.59055	0.662	0.482	3.114	0.493319	0.684	-0.164944
24	2	12	53.88	1.73143	0.776	0.46	2.644	0.422261	1.77	0.247973
1	1	13	38.96	1.59062	0.96	0.46	3.666	0.564192	7.242	0.859859
2	1	13	33.882	1.52997	0.712	0.484	2.434	0.386321	2.54	0.404834
3	3	13	98.232	1.99225	0.576	0.354	4.276	0.631038	8.71	0.940018
4	3	13	94.406	1.975	0.694	0.4	5.86	0.767898	7.446	0.871923
5	1	13	39.275	1.59412	0.61	0.4925	3.11	0.49276	0.53	-0.275724
6	1	13	85.672	1.93284	0.794	0.392	4.698	0.671913	6.778	0.831102
9	1	13	76.93	1.8861	0.628	0.444	3.965	0.598243	16.7125	1.22304
12	2	13	53.344	1.72709	0.788	0.482	3.196	0.504607	6.018	0.779452
13	1	13	60.848	1.78425	0.728	0.38	3.29	0.517196	2.37	0.374748
14	1	13	64.572	1.81004	0.934	0.442	4.86	0.686636	29.548	1.47053
17	3	13	53.41	1.72762	0.688	0.374	3.09	0.489958	1.482	0.170848
18	3	13	62.076	1.79292	0.602	0.314	2.364	0.373647	5.028	0.701395
19	2	13	25.678	1.40956	0.894	0.502	2.786	0.444981	1.494	0.174351
20	3	13	84.188	1.92525	0.662	0.418	3.824	0.582518	3.758	0.574957
21	1	13	68.394	1.83502	0.628	0.538	3.842	0.584557	8.064	0.906551
22	1	13	26.88	1.42943	0.794	0.622	2.874	0.458487	2.132	0.328787
23	2	13	56.972	1.75566	0.682	0.372	3.552	0.550473	2.198	0.342028
24	2	13	28.66	1.45728	0.96	0.444	2.24	0.350248	5.396	0.732072
1	1	14	71.876	1.85658	0.894	0.542	10.794	1.03318	3.36	0.526339
2	1	14	17.186	1.23517	0.874	0.576	1.994	0.299725	0.954	-0.0204516
3	3	14	49.988	1.69887	0.746	0.424	2.868	0.457579	3.41	0.532754
4	3	14	131.696	2.11957	0.706	0.246	5.152	0.711976	7.24	0.859739
5	1	14	35.078	1.54503	0.696	0.444	2.09	0.320146	0.862	-0.0644927
6	1	14	47.576	1.67739	0.722	0.534	4.37	0.640481	1.446	0.160168
9	1	14	68.694	1.83692	0.676	0.474	4.998	0.698796	0.83	-0.0809219
12	2	14	49.004	1.69023	0.808	0.472	3.42	0.534026	4.436	0.646992
13	1	14	32.776	1.51556	0.854	0.522	3.308	0.519566	3.742	0.573104
14	1	14	41.39	1.6169	0.834	0.662	5.17	0.713491	3.932	0.594614
17	3	14	32.634	1.51367	0.814	0.496	2.952	0.470116	1.066	0.0277572
18	3	14	46.986	1.67197	0.668	0.404	2.912	0.464191	0.962	-0.0168249
19	2	14	30.618	1.48598	0.828	0.472	2.782	0.444357	0.962	-0.0168249
20	3	14	38.938	1.59037	0.696	0.406	2.566	0.409257	0.288	-0.540608
21	1	14	62.286	1.79439	0.616	0.478	4.756	0.677242	2.854	0.455454
22	1	14	39.012	1.5912	0.814	0.526	3.158	0.499412	2.45	0.389166
23	2	14	43.436	1.63785	0.794	0.368	2.852	0.45515	1.834	0.263399
24	2	14	33.036	1.51899	0.834	0.47	2.932	0.467164	0.704	-0.152427
1	1	15	73.926	1.8688	0.734	0.516	6.082	0.784046	2.298	0.36135
2	1	15	42.044	1.6237	0.754	0.452	3.35	0.525045	6.418	0.8074
3	3	15	61.792	1.79093	0.682	0.396	3.526	0.547282	6.262	0.796713
4	3	15	154.784	2.18973	0.512	0.408	11.252	1.05123	11.606	1.06468
5	1	15	42.028	1.62354	0.794	0.408	2.294	0.360593	7.756	0.889638
6	1	15	41.015	1.61294	0.8675	0.4875	3.905	0.591621	0.9375	-0.0280287
9	1	15	51.688	1.71339	0.814	0.574	5.2375	0.719124	1.925	0.284431
12	2	15	62.378	1.79503	0.846	0.442	5.03	0.701568	0.764	-0.116907
13	1	15	38.666	1.58733	0.854	0.598	4.542	0.657247	6.278	0.797821
14	1	15	55.388	1.74342	0.82	0.794	6.616	0.820595	10.456	1.01937
17	3	15	27.446	1.43848	0.854	0.454	2.412	0.382377	2.418	0.383456
18	3	15	48.824	1.68863	0.788	0.412	3.29	0.517196	0.585	-0.232844
19	2	15	33.004	1.51857	0.868	0.576	4.09	0.611723	1.876	0.273233
20	3	15	65.762	1.81798	0.634	0.404	3.44	0.536558	3.018	0.479719
21	1	15	33.904	1.53025	0.84	0.592	3.678	0.565612	6.328	0.801266
22	1	15	66.698	1.82411	0.618	0.386	3.3525	0.525369	1.2875	0.109747
23	2	15	52.678	1.72163	0.622	0.4	2.602	0.415307	1.352	0.130977
24	2	15	32.292	1.50909	0.788	0.452	2.558	0.407901	1.968	0.294025
1	1	16	59.196	1.77229	0.86	0.578	5.026	0.701222	4.522	0.655331
2	1	16	34.75	1.54095	0.774	0.578	3.494	0.543323	5.094	0.707059
3	3	16	45.392	1.65698	0.642	0.374	2.42	0.383815	6.022	0.779741
4	3	16	140.936	2.14902	0.43	0.508	10.052	1.00225	9.586	0.981637
5	1	16	49.512	1.69471	0.782	0.44	2.456	0.390228	2.28	0.357935
6	1	16	44.074	1.64418	0.92	0.672	5.38	0.730782	8.466	0.927678
9	1	16	36.124	1.5578	0.914	0.636	3.67	0.564666	12.566	1.0992
12	2	16	45.2	1.65514	0.92	0.528	4.442	0.647579	6.582	0.818358
13	1	16	56.342	1.75083	0.734	0.35	2.888	0.460597	4.184	0.621592
14	1	16	17.598	1.24546	0.894	0.762	3.046	0.48373	0.452	-0.344862
17	3	16	41.538	1.61845	0.794	0.402	2.442	0.387746	3.912	0.592399
18	3	16	59.554	1.77491	0.88	0.47	4.434	0.646796	18.876	1.27591
19	2	16	40.85	1.61119	0.874	0.476	2.938	0.468052	8.922	0.950462
20	3	16	25.09	1.3995	0.828	0.418	2.158	0.334051	1.254	0.0982975
21	1	16	44.89	1.65215	0.762	0.466	2.732	0.436481	10.286	1.01225
22	1	16	45.918	1.66198	0.934	0.4	3.194	0.504335	9.348	0.970719
23	2	16	70.192	1.84629	0.694	0.338	2.858	0.456062	8.532	0.931051
24	2	16	37.672	1.57602	0.794	0.546	2.94	0.468347	5.148	0.711639
1	1	17	66.43	1.82236	0.728	0.478	6.196	0.792111	1.584	0.199755
2	1	17	40.852	1.61121	0.696	0.42	2.534	0.403807	2.798	0.446848
3	3	17	49.69	1.69627	0.542	0.378	2.046	0.310906	1.052	0.0220157
4	3	17	168.714	2.22715	0.472	0.364	8.886	0.948706	5.152	0.711976
5	1	17	25.42	1.40518	0.814	0.538	2.4	0.380211	2.468	0.392345
6	1	17	25.256	1.40236	0.854	0.65	3.01	0.478566	0.556	-0.254925
9	1	17	78.932	1.89725	0.68	0.578	6.834	0.834675	4.886	0.688953
12	2	17	31.87	1.50338	1	0.502	3.872	0.587935	2.684	0.428783
13	1	17	16.642	1.22121	0.96	0.554	2.222	0.346744	0.93	-0.0315171
14	1	17	18.024	1.25585	1	0.648	2.878	0.459091	3.232	0.509471
17	3	17	21.188	1.32609	0.802	0.494	2.032	0.307924	0.416	-0.380907
18	3	17	43.23	1.63579	0.814	0.452	3.845	0.584896	8.17	0.912222
19	2	17	41.924	1.62246	0.762	0.518	3.882	0.589056	2.194	0.341237
20	3	17	40.1	1.60314	0.788	0.422	3.342	0.524006	5.354	0.728678
21	1	17	31.552	1.49903	0.762	0.608	3.638	0.560863	2.392	0.378761
22	1	17	65.044	1.81321	0.686	0.55	3.596	0.55582	3.626	0.559428
23	2	17	52.88	1.72329	0.694	0.38	3.132	0.495822	5.046	0.702947
24	2	17	34.774	1.54125	0.748	0.498	2.844	0.45393	3.044	0.483445
1	1	18	38.908	1.59004	0.894	0.692	5.45	0.736397	2.452	0.38952
2	1	18	29.962	1.47657	0.828	0.428	2.668	0.426186	0.824	-0.0840728
3	3	18	45.946	1.66225	0.688	0.378	2.782	0.444357	1.718	0.235023
4	3	18	156.834	2.19544	0.6	0.54	12.078	1.082	21.136	1.32502
5	1	18	20.33	1.30814	0.788	0.628	2.598	0.414639	0.436	-0.360514
6	1	18	46.168	1.66434	0.766	0.518	3.07	0.487138	1.152	0.0614525
9	1	18	27.294	1.43607	0.934	0.662	3.96	0.597695	3.556	0.550962
12	2	18	45.972	1.66249	0.768	0.528	4.496	0.652826	1.458	0.163758
13	1	18	33.556	1.52577	0.734	0.44	2.166	0.335658	2.832	0.452093
14	1	18	21.148	1.32527	0.92	0.706	2.816	0.449633	6.35	0.802774
17	3	18	32.56	1.51268	0.832	0.534	2.324	0.366236	2.062	0.314289
18	3	18	64.762	1.81132	0.558	0.35	2.852	0.45515	1.22	0.0863598
19	2	18	17.82	1.25091	0.96	0.62	2.714	0.43361	1.656	0.21906
20	3	18	27.066	1.43242	0.848	0.436	2.09	0.320146	3.77	0.576341
21	1	18	42.984	1.63331	0.766	0.448	3.28	0.515874	1.37	0.136721
22	1	18	60.028	1.77835	0.596	0.436	3.402	0.531734	2.482	0.394802
23	2	18	53.976	1.7322	0.622	0.322	2.55	0.40654	0.756	-0.121478
24	2	18	56.534	1.75231	0.696	0.442	3.6675	0.56437	7.125	0.852785
1	1	19	49.276	1.69264	0.894	0.594	5.572	0.746011	7.528	0.87668
2	1	19	35.788	1.55374	0.788	0.426	2.81	0.448706	1.362	0.134177
3	3	19	91.932	1.96347	0.438	0.384	3.694	0.567497	1.716	0.234517
4	3	19	142.564	2.15401	0.47	0.354	7.954	0.900586	10.78	1.03262
5	1	19	22.446	1.35114	0.808	0.522	2.382	0.376942	0.494	-0.306273
6	1	19	61.452	1.78854	0.678	0.434	3.485	0.542203	1.0225	0.00966332
9	1	19	45.71	1.66001	0.768	0.524	3.542	0.549249	7.024	0.846585
12	2	19	47.622	1.67781	0.894	0.58	4.33	0.636488	1.268	0.103119
13	1	19	27.286	1.43594	0.894	0.536	3.304	0.51904	0.606	-0.217527
14	1	19	24.984	1.39766	0.854	0.816	3.746	0.573568	6.432	0.808346
17	3	19	20.374	1.30908	0.788	0.418	1.73	0.238046	0.652	-0.185752
18	3	19	51.186	1.70915	0.676	0.396	3.546	0.549739	0.69	-0.161151
19	2	19	28.934	1.46141	0.894	0.606	2.646	0.42259	11.042	1.04305
20	3	19	42.008	1.62333	0.594	0.408	2.212	0.344785	1.218	0.0856473
21	1	19	36.336	1.56034	0.808	0.556	3.872	0.587935	1.152	0.0614525
22	1	19	27.034	1.43191	0.854	0.386	2.29	0.359835	0.546	-0.262807
23	2	19	58.762	1.7691	0.546	0.436	2.966	0.472171	1.092	0.0382226
24	2	19	29.32	1.46716	0.86	0.57	3.994	0.601408	2.314	0.364363
1	1	20	52.75	1.72222	0.894	0.574	6.42	0.807535	2.11	0.324282
2	1	20	36.034	1.55671	0.86	0.478	3.69	0.567026	0.33	-0.481486
3	3	20	59.658	1.77567	0.612	0.52	3.252	0.512151	0.846	-0.0726296
4	3	20	173.393	2.23903	0.415	0.655	23.745	1.37557	16.1525	1.20824
5	1	20	22.535	1.35286	0.768333	0.531667	2.33167	0.367666	0.435	-0.361511
6	1	20	38.782	1.58863	0.762	0.584	3.802	0.580012	0.67	-0.173925
9	1	20	48.916	1.68945	0.782	0.55	3.786	0.578181	2.182	0.338855
12	2	20	39.378	1.59525	0.84	0.53	4.79	0.680336	1.012	0.00518051
13	1	20	24.85	1.39533	0.814	0.566	2.76	0.440909	0.676	-0.170053
14	1	20	21.992	1.34226	0.894	0.734	3.586	0.55461	1.624	0.210586
17	3	20	46.81	1.67034	0.65	0.494	3.328	0.522183	0.664	-0.177832
18	3	20	49.266	1.69255	0.808	0.466	4.508	0.653984	6.374	0.804412
19	2	20	63.408	1.80214	0.644	0.554	3.776	0.577032	1.068	0.0285713
20	3	20	34.748	1.54093	0.688	0.554	2.955	0.470557	0.8875	-0.0518316
21	1	20	25.916	1.41357	0.894	0.466	2.69	0.429752	0.504	-0.297569
22	1	20	35.324	1.54807	0.814	0.474	3.418	0.533772	2.952	0.470116
23	2	20	40.59	1.60842	0.808	0.422	3.126	0.494989	2.972	0.473049
24	2	20	27.558	1.44025	1	0.514	3.0975	0.491011	0.6025	-0.220043
